# Supplementary material for: Potential Phytotherapy of DSS-Induced Colitis: Ameliorating Reactive Oxygen Species-Mediated Necroptosis and Gut Dysbiosis with a New Crataegus pinnatifida Bunge Variety—Daehong
Source: Antioxidants (Basel). 2024 Mar 12;13(3):340. doi: 10.3390/antiox13030340 (PMC10968080; doi:10.3390/antiox13030340)
Supplement: Supplementary file 1 [file antioxidants-13-00340-s001.zip]

Archive with 1 entries (1 files):
- antioxidants-2888107-supplementary.pdf
